# Supplementary material for: The Impact of Sample Storage on Blood Methylation: Towards Assessing Myelin Gene Methylation as a Biomarker for Progressive Multiple Sclerosis
Source: Int J Mol Sci. 2024 Mar 19;25(6):3468. doi: 10.3390/ijms25063468 (PMC10970687; doi:10.3390/ijms25063468)
Supplement: Supplementary file 1 [file ijms-25-03468-s001.zip]

Archive with 1 entries (1 files):
- ijms-2851505-supplementary.pdf
